# Supplementary material for: A Cost-Effective Liquid Chromatography Method with Ultraviolet Detection for Identity Screening and Assay of Injectable Antibiotics
Source: Molecules. 2025 May 13;30(10):2151. doi: 10.3390/molecules30102151 (PMC12114479; doi:10.3390/molecules30102151)
Supplement: Supplementary file 1 [file molecules-30-02151-s001.zip]

Archive with 1 entries (1 files):
- molecules-3578085-supplementary.pdf
